# Supplementary material for: Secondary Traumatic Stress and Positive Adaptation Among Social Workers: The Roles of Burnout, Compassion Satisfaction, and Perceived Social Support in a Cross-Sectional Study
Source: Healthcare (Basel). 2026 Jul 9;14(14):2060. doi: 10.3390/healthcare14142060 (PMC13410019; doi:10.3390/healthcare14142060)
Supplement: Supplementary file 1 [file healthcare-14-02060-s001.zip]

Archive with 1 entries (1 files):
- healthcare-4275188-supplementary.pdf
